# Supplementary material for: PARP-1 improves leukemia outcomes by inducing parthanatos during chemotherapy
Source: Cell Rep Med. 2023 Sep 7;4(9):101191. doi: 10.1016/j.xcrm.2023.101191 (PMC10518631; doi:10.1016/j.xcrm.2023.101191)
Supplement: Table S1. Summary of parthanatos features in PBMCs from healthy human donors, related to Figure 4 and Data S1 — To determine the % of living cells, cells were pre-treated with olaparib (+Olap, 1 μM, 24 h) or carrier only (-Olap), followed by a 17:1 mixture of ara-C (5 μM) + idarubicin (0.3 μM) for 24 h. Cells were then treated with a live/dead fixable stain, fixed, stained with DAPI and analyzed by flow cytometry or microscopy. [file mmc2.xlsx]

## Sheet: Sheet1
Person	Gender	Birth Year	Ring-Shaped Chromatin	No Ara-C/Idarubicin		5 µM Ara-C / 0.3 µM Ida		5 µM Ara-C / 0.3 µM Ida		% Rescue with Olap
				-Olap (raw %)	+Olap (raw %)	- Olap (raw %)	- Olap normalized	+ Olap (raw %)	+ Olap normalized
A	m	1951	yes	85.4	87	71.4	82.8	84.6	98.1	15.3
B	-	1953	yes	91	89.9	74.7	82.6	85.3	94.3	11.7
C	f	1960	yes	87	88.6	73.8	84.1	86.2	98.2	14.1
D	m	1970	yes	88.4	89.4	70.9	79.8	84.1	94.6	14.8
E	m	1971	yes	90.7	89.2	65.8	73.2	79.9	88.8	15.7
F	m	1973	yes	80.5	82.2	67.1	82.5	77.9	95.8	13.3
G	f	1982	yes	89.9	89.2	74.2	82.9	87.3	97.5	14.6
H	m	1986	yes	90.7	90.4	39.4	43.5	69.3	76.5	33
I	f	1990	yes	86.7	89.1	79.7	90.7	86.5	98.4	7.7
J	-	-	yes	70.5	72.2	63.5	89	68.1	95.4	6.4
