# Supplementary material for: PARP-1 improves leukemia outcomes by inducing parthanatos during chemotherapy
Source: Cell Rep Med. 2023 Sep 7;4(9):101191. doi: 10.1016/j.xcrm.2023.101191 (PMC10518631; doi:10.1016/j.xcrm.2023.101191)
Supplement: Table S2. Profiles of patients with AML FAB subtypes M4 and M5 in this study, related to Figures 4 and 5A and Data S4 and S5 — Profile of all AML patients (n = 39) including their Overall survival (OS) and event-free survival (EFS) is shown. The % of living AML cancer cells is determined by isolating primary AML blast cells from each patient in the study and cells were treated in vitro with a variable concentration of ara-C (1–30 μM) in a fixed 17:1 ratio with idarubicin (0.06–1.8 μM) following pre-treatment with olaparib (+Olap, 1 μM, 24 h) or carrier only (-Olap). Cells were then treated with a live/dead fixable stain, fixed, stained with a CD45 antibody and DAPI. The blasts were distinguished from other cells by flow cytometry using side light scattering (SS+) and CD45 immunostaining (CD45+). Estimated EC50 values are given in terms of ara-C concentrations. The % values are normalized to the number of living cells in samples receiving no ara-C or idarubicin. [file mmc3.xlsx]

## Sheet: Sheet1
	Patient #	ID	Age (years)	Gender	FAB	Genetic Risk Group	Molecular Diagnosis	Cytogenetics	Blast % Bone Marrow	Blast % Peripheral Blood	Leukocyte Count (G/L)	Therapy	Stem Cell Transplantation	OS (months)	EFS (months)	Alive	Microscopy: Ring DNA?	FACS Raw Live Cells (0 mM ara-C)			Norm. % Rescue	Norm. Live AML Cells (%): no Olap				Est. EC50 (µM)	Norm. Live AML Cells (%): with Olap				Est. EC50 (µM)
																		(-) Olaparib	(+) Olaparib	Average		1 µM	5 µM	15 µM	30 µM		1 µM	5 µM	15 µM	30 µM
Exhibiting BOTH Parthanatos Features	1	04-032	32	f	M4	favorable	inv(16)	inv(16)	90	94	80	curative	autologous in 1. CR	6	6	no	yes	72.2	75.9	74.05	yes / 13.6%	-	96.8	62.4	15.3	17.6	-	95.6	76	68.1	59
	2	04-045	26	f	M5	intermediate	FLT3-ITD, NPM1mut	normal	80	74	75	curative	allogenic in 2. CR	15	7	no	yes	25.8	32.9	29.35	yes / 40.7%	86.2	-	19.9	20	5.2	86.5	-	60.6	53.8	38.5
	3	05-002	46	m	M4	favorable	inv(16)	inv(16)	90	34	26	curative	autologous in 1. CR	161	161	yes	yes	62.1	61.6	61.85	yes / 39.8%	-	82.1	11.9	2.2	8.1	-	82.6	51.7	9	13.7
	4	15-084	65	m	M5	intermediate	normal	normal	90	74	59	curative	autologous in 1. CR	34	34	yes	yes	97.3	93.4	95.35	yes / 7.1%	-	78.8	62.1	10.7	15.5	-	85.9	73.9	16.5	19.6
	5	15-105	68	f	M5	favorable	NPM1mut	normal	70	2	21	curative	-	11	8	no	yes	94.7	93.6	94.15	yes / 6.1%	-	90.9	80.8	51.1	31.7	-	96.9	86.9	59.8	36.4
	6	16-092	62	m	M4	adverse	RUNX1mut	inv(7)	50	23	24	curative	autologous in 1. CR	5	2	no	yes	89.6	89.5	89.55	yes / 6.8%	-	95.9	93.9	35.2	26.4	-	101.1	100.7	43.4	29.7
	7	17-008	34	m	M4eo	favorable	inv(16), c-kit	inv(16)	95	82	88	curative	autologous in 1. CR	18	10	yes	yes	69.5	72.3	70.9	yes / 26.2%	-	65.2	42.9	9.9	9.1	-	84.6	69.1	17.1	18.8
	8	17-016	69	f	M4	favorable	NPM1mut	normal	40	25	42	curative	autologous in 1. CR	16	16	yes	yes	80.1	63.6	71.85	yes / 6.5%	86.2	70.4	56.2	-	22.9	92.7	74.3	65.3	-	38.2
	9	17-036	43	f	sec. M4 (MDS)	adverse	FLT3-ITD, NPM1mut	normal	90	27	50	curative	autologous in 1. CR	12	3	no	yes	62.3	63.6	62.95	yes / 40.5%	64.5	32.2	0.1	-	1.9	86.7	72.8	15.7	-	7.5
	10	17-063	71	f	M4	intermediate	IDH2 mut	normal	40	11	19	curative	-	13	12	yes	yes	85.4	83.6	84.5	yes / 5.7%	83.6	63.4	33	-	7.7	87.1	69.1	25.2	-	7.7
	11*	PID 145	56	f	M4	favorable	NPM1A	46,XX	69	8.5	12.9	curative	allogenic	75	75	yes	yes	48.1	52.3	50.2	yes / 14.1%	-	75.5	28.7	0	8.9	-	89.6	23.9	0	10.2
	12*	PID 160	70	m	M4	intermediate	normal	46,XY	32	0	7.8	curative	-	9	9	no	yes	75.6	71.4	73.5	yes / 9.7%	-	91.3	72.8	0	15.9	-	101	54.1	0	15.1
	13*	PID 198	69	f	M4	adverse	NPM1A	46,XX,t(2;22)	48	17.5	21.2	curative	-	62	62	yes	yes	89.6	88.5	89.05	yes / 17.9%	-	71.2	37.3	0	9.1	-	89.1	24.1	0	10.2
	14	PID 752	28	m	M4eo	favorable	CBFB-MYH11, Type A, KIT p.Asp816Val	inv(16),(p13q22)	50	51	68.2	curative	allogenic	16	7	yes	yes	37.3	38.5	37.9	yes / 20.8%	74.7	-	23.1	1.1	3.1	95.5	-	34.3	1.5	13.2
	15	PID 52	43	f	M5	adverse	ASXL1	tet2	94	na	9.2	curative	allogenic	71	71	yes	yes	92.1	91.6	91.85	yes / 8.0%	-	90.7	74.9	1.1	17.2	-	98.7	80.5	2.1	18.1
	16	PID 528	64	f	M5	intermediate	FLT3-ITD, NPM1	tet2	84	na	4.3	curative	allogenic	43	43	yes	yes	58.5	59.5	59	yes / 8.3%	-	65.6	5.7	0.5	6.1	-	73.9	6	0.3	6.8
	17	PID 242	45	m	M5	adverse	FLT3-ITD, FLT3-TKD	normal	55	na	29	curative	allogenic	57	57	yes	yes	86.3	88.4	87.35	yes / 10.7%	-	91	71.4	3.7	17.5	-	101.7	92.2	9.8	21.6
	18	PID 127	63	f	M5	adverse	IDH2, DNMT3A	normal	83	na	5	curative	allogenic	37	34	no	yes	83.8	85.7	84.75	yes / 11.4%	-	89.8	71.7	0.8	16.8	-	101.2	73.2	1.5	17.1
		AVE ± STDV:	53 ± 16	61% f	61% M4	33% adverse		44% normal	69 ± 22%		36 ± 28				34 ± 40							79 ± 9%	78 ± 17%	47 ± 28%	10 ± 15%	13 ± 8 µM	90 ± 4%	89 ± 11%	56 ± 28%	19 ± 25%	21 ± 14 µM
Exhibiting ONE or ZERO Parthanatos Features	19ᶧ	04-015	69	f	M4	adverse	t(11,17)	t(11,17)	90	74	52	palliative	-	6	6	no	no	72	65.3	68.65	no / 3.9%	-	6.7	0.1	0	2.5	-	10.6	0.1	0	3
	20ᶧ	15-119	74	f	M5	favorable	NPM1mut	normal	90	70	33	palliative	-	6	6	no	no	96.4	96.3	96.35	no / 0.8%	-	91.5	28.5	0	11.1	-	92.3	28.3	0	11.2
	21	15-130	68	m	M5	favorable	NPM1mut	normal	90	9	133	curative	-	0.5	0.5	no	no	90.8	85.7	88.25	no / 1.2%	-	26.2	0.1	0	4.2	-	27.4	0	0	4.3
	22ᶧ	16-007	79	m	M4	intermediate	unknown	unknown	65	61	71	none	-	0.1	0.1	no	no	93.5	92.4	92.95	no / 0%	-	92.2	4.2	0	8.1	-	79.6	0.1	0	6
	23	16-062	70	m	M4	favorable	inv(16)	inv(16)	90	34	71	curative	-	1	1	no	no	85.7	95.2	90.45	no / 0%	-	64.8	88.8	0	17.3	-	64.2	4.6	0	6
	24ᶧ	16-068	73	f	M5	favorable	NPM1mut	normal	80	90	95	palliative	-	17	17	no	no	96.4	96.5	96.45	no / 3.2%	-	91.3	59.7	0	15.6	-	94.5	61	0	16.1
	25	17-003	57	m	M5a	intermediate	NPM1mut, U2AF1, ASXL1	t(9;11)	95	57	4	curative	allogenic in 1. CR	18	18	yes	no	85.6	82.3	83.95	no / 0%	94.9	72.7	51	-	15.2	100.5	70.6	37.4	-	10.1
	26	17-024	64	m	M4	favorable	inv(16), IDH2mut	inv(16), +8	70	50	14	curative	-	0.5	0.5	no	no	93.4	91.4	92.4	no / 2.2%	-	82.5	14.7	0.7	8.3	-	84.7	18.5	1.6	9
	27*	17-039	58	m	M4	favorable	NPM1mut	normal	85	46	20	curative	autologous in 1. CR	15	15	yes	no	94.9	94.9	94.9	no / 0.3%	77.6	0.3	0	-	1.3	77.9	0.3	0	-	1.3
	28	17-045	68	f	M4	intermediate	FLT3-ITD, NPM1	normal	70	11	106	curative	-	12	2	no	no	93.6	93.7	93.65	no / 0%	91.7	70.7	4.4	-	6.4	91.6	62.8	5	-	5.9
	29*	17-014	62	m	M4	adverse	RUNX1mut	inv(7)	50	23	24	curative	autologous in 1. CR	5	2.5	no	no	77.6	74.8	76.2	no / 1.4%	85.3	15.9	0.1	-	2.3	90.9	17.3	0.1	-	2.6
	30*	PID 624	35	m	M5 a	adverse	MECOM (EVI1)	46,XY,t(10;11)	80.4	8	33.7	curative	-	0.2	0.2	no	yes	97.2	96.1	96.65	no / 1.3%	87.2	45.4	7.7	-	4.1	88.5	41.1	7.9	-	3.9
	31	PID 625	48	m	M4	favorable	CBFB-MYH11, Type A	inv(16) (p13q22)	84	94	44.2	curative	allogenic	9	9	no	no	72.4	72.1	72.25	yes / 4.8%	-	77.4	28.1	1.4	9.1	-	82.2	40.3	4	11.4
	32	PID 766	28	f	M5	adverse	FLT3-TKD, EVI1, RUNX1	wt1	84	na	9.9	curative	allogenic	38	38	yes	no	88.6	91.1	89.85	yes / 9.5%	-	92	86.7	21	22.5	-	96.7	96.2	26.5	25.4
	33	PID 154	46	m	M5	adverse	EVI1	normal	59	na	44	curative	allogenic	9.6	5.6	no	no	73.7	74.4	74.05	no / 0.7%	-	92.8	52.9	5.9	15.3	-	93.5	56.6	11.9	16.1
	34	PID 218	58	m	M5	favorable	NPM1, DNMT3A	normal	58	na	36	curative	allogenic	6.3	5.6	no	no	94.1	94	94.05	no / 3.6%	99.2	96.3	-	0.9	10.4	100.4	99.9	-	6.4	18.7
	35	PID 469	50	m	M5	intermediate	FLT3-ITD, NPM1	normal	88	na	12.3	curative	allogenic	34	34	yes	no	77.1	84.7	80.9	yes / 14.4%	-	89.7	76.8	2.1	17.7	-	104.1	82.9	8.7	19.8
	36	PID 103	59	f	M5	favorable	FLT3-TKD, NPM1, DNMT3A, PTKN11	normal	39	na	81	curative	-	62	62	yes	yes	93.7	95.3	94.5	no / 2.5%	98.2	97.1	-	8.4	14.5	101.1	99.6	-	10.6	18.1
	37	PID 176	59	m	M5	adverse	FLT3-ITD/TKD, NPM1, DNMT3A	normal	57	na	123	curative	-	7	6.4	no	no	93.7	93.7	93.7	no / 2.8%	100.5	98.7	-	0.9	11.9	103.3	97.3	-	1.9	11.8
	38	PID 171	64	m	M4	adverse	EVI1, RUNX1, PTKN11	normal	42	na	55	curative	allogenic	6	5.2	no	no	92.7	92.6	92.65	no / 1.7%	99.9	-	54.3	4.8	15.6	101.6	-	59	4.5	16.2
	39	PID 517	45	m	M5	intermediate	FLT3-TKD	normal	73	na	67	curative	allogenic	41	41	yes	no	98.4	97.2	97.8	no / 0%	-	91.7	29.8	0.1	11.3	-	90.3	33.7	0.4	11.6
		AVE ± STDV:	59 ± 13	29% f	43% M4	33% adverse		57% normal	73 ± 17%		54 ± 37				13 ± 17							93 ± 8%	70 ± 33%	33 ± 31%	3 ± 5%	11 ± 6 µM	95 ± 8%	70 ± 33%	31 ± 33%	5 ± 7%	11 ± 7 µM
*Bone marrow samples.
ᶧ Did not receive intensive chemotherapy.
na = not available
