# Supplementary material for: PARP-1 improves leukemia outcomes by inducing parthanatos during chemotherapy
Source: Cell Rep Med. 2023 Sep 7;4(9):101191. doi: 10.1016/j.xcrm.2023.101191 (PMC10518631; doi:10.1016/j.xcrm.2023.101191)
Supplement: Table S3. Profiles of patients with AML FAB subtypes M1 and M2 in this study (n = 8) and summary of parthanatos features in their primary samples, related to Figure 4 — Ring-shaped DNA fragmentation, and % of cells rescued by pre-treatment with olaparib (1 μM, 24 h) and treatment with ara-C (5 μM) + idarubicin (0.3 μM) were determined by confocal microscopy and flow cytometry, respectively. [file mmc4.xlsx]

## Sheet: Sheet1
Sample type		Total	Exhibited both parthanatos features	Exhibited one feature	Exhibited neither feature
Blood		33	15	4	14
Bone marrow		6	3	1	2
Total		39	18	5	16
Assignment 1			Positive	Negative
Assigned patients (N)			18	21
Average age (years)			53 +/- 16	59 +/- 13
Sex (% female)			61	29
FAB (% M4)			50	46
ELN Risk group	Adverse (%)		33	33
	Intermediate (%)		28	24
	Favorable (%)		39	43
Two-year overall survival (%)			0.66	0.28
Log-rank (Mantel-Cox) test: hazard ratio (HR) and p value			HR = 0.34, p = 0.02
Assignment 2			Positive		Negative
Assigned patients (N)			23		16
Average Age (years)			51 +/- 15		63 +/- 9
Sex (% female)			61		25
FAB (% M4)			52		50
ELN Risk group	Adverse (%)		35		31
	Intermediate (%)		26		25
	Favorable (%)		39		44
Two-year overall survival (%)			0.67		0.17
Log-rank (Mantel-Cox) test: hazard ratio (HR) and p value			HR = 0.22, p = 0.002
Assignment 3			Positive		Negative
Assigned patients (N)			18		16
Average age (years)			53 ± 16		63 +/- 9
Sex (% female)			61		25
FAB (% M4)			50		50
ELN Risk group	Adverse (%)		33		31
	Intermediate (%)		28		25
	Favorable (%)		39		44
Two-year overall survival (%)			0.66		0.17
Log-rank (Mantel-Cox) test: hazard ratio (HR) and p value			HR = 0.22, p = 0.002

## Sheet: Sheet2
PID #	Age	Gender	FAB	Risk group	Molecular Diagnosis	Cytogenetics	Immunophenotype	Blast Cell % Bone Marrow	Leukocyte Count (G/L)	Therapy	Stem Cell Transplantation	Course of Therapy	DNA “ring” fragmentation	Olaparib rescue
04-065	58	f	M2	adverse	FLT3-ITD	normal	-	90	30	curative	autologous in 1. CR	1 relapse, died of progression	No	yes (11%)
15-054	82	m	M1	intermediate	FLT3-ITD, NPM1mut	normal	CD38, c-kit, CD13, CD33, CD56, MPO	95	274	palliative	-	unknown	Yes	yes (17%)
15-132	39	f	M2	intermediate	ASXL1mut	t(8,21), del9q	MPO, HLA-DR, CD34, CD38, CD13, CD15, CD117, CD56	20	54	curative	autologous in 1. CR, allogenic in 2. CR	1 relapse	No	yes (8%)
16-008	-	-	M2	unknown	-	-	-	-	-	-	-	-	No	yes (14%)
16-093	78	f	M2	adverse	FLT3-ITD	normal	CD34, CD117, HLA-DR, CD13, CD33, CD36, MPO, TDT	61	45	palliative	-	therapy continued with good response	No	yes (6%)
17-001	52	m	M1	intermediate	FLT3-ITD, NPM1mut	normal	c-kit, MPO, CD33, HLA-DR, Lysozym, CD68	90	64	curative	autologous in 1. CR	morphological CR, no relapse	No	yes (20%)
15-094	50	m	M1	intermediate	FLT3-ITD, NPM1mut, IDH1mut	normal	MPO, Lysozym, CD4, CD11b, CD33, CD64, CD117	90	97	curative	autologous in 1. CR	no relapse, consistent CR	No	no (4%)
15-095	73	w	M2	favorable	NPM1mut	inv(9)(p22q34)	c-kit, CD33, CD38, MPO, Lysozym, CD56, CD13, CD71, CD4	87	60	curative	-	no relapse, consistent CR	No	no (0%)
